# Supplementary material for: Profound Effect of Profiling Platform and Normalization Strategy on Detection of Differentially Expressed MicroRNAs – A Comparative Study
Source: PLoS One. 2012 Jun 18;7(6):e38946. doi: 10.1371/journal.pone.0038946 (PMC3377731; doi:10.1371/journal.pone.0038946)
Supplement: Table S1 — Normalization reduced mean inter-replicate variances within the platform-overlapping miRNA subsets of AGL arrays. The average of intra-replicate standard deviations in human and mouse myoblasts, myotubes, and cytokine treated myotubes were illustrated based on the platform-overlapping miRNA datasets. (XLSX) [file pone.0038946.s008.xlsx]

## Sheet: Tabelle1
Supporting Table 1
Agilent - Inter-platform
Standard deviation
Normalization	mean	± sdev
RGI	0.143177	0.0783118
Geom	0.170536	0.079156
Quantile	0.141776	0.073639
INV	0.140695	0.0820973
Loess	0.137321	0.0769157
LoessM	0.137321	0.0769157
GPA	0.145773	0.0718821
Non	0.323036	0.192278
