# Supplementary material for: Profound Effect of Profiling Platform and Normalization Strategy on Detection of Differentially Expressed MicroRNAs – A Comparative Study
Source: PLoS One. 2012 Jun 18;7(6):e38946. doi: 10.1371/journal.pone.0038946 (PMC3377731; doi:10.1371/journal.pone.0038946)
Supplement: Table S2 — Normalization reduced mean inter-replicate variances within the platform-overlapping miRNA subsets of TLDA cards. Legend information as stated for Table S1. (XLSX) [file pone.0038946.s009.xlsx]

## Sheet: Tabelle1
Supporting Table 2
TLDA - Inter-platform
Standard deviation
Normalization	mean	± sdev
RGI	0.445751	0.0868578
Geom	0.428296	0.0773719
Quantile	0.420255	0.0724756
INV	0.545062	0.240635
Loess	0.413836	0.0702585
LoessM	0.413413	0.0703608
GPA	0.430143	0.0662486
Non	0.543904	0.161101
