# Supplementary material for: Profound Effect of Profiling Platform and Normalization Strategy on Detection of Differentially Expressed MicroRNAs – A Comparative Study
Source: PLoS One. 2012 Jun 18;7(6):e38946. doi: 10.1371/journal.pone.0038946 (PMC3377731; doi:10.1371/journal.pone.0038946)
Supplement: Table S3 — The number of differentially expressed miRNAs within the platform-overlapping miRNA subsets of AGL arrays. The mean number of differentially expressed miRNAs which were identified in distinctively normalized human and mouse myoblast differentiation and cytokine treated samples within the platform-overlapping miRNA subsets were depicted. (XLSX) [file pone.0038946.s010.xlsx]

## Sheet: Tabelle1
Supporting Table 3
Agilent - Inter-platform
Significant miRNAs
Normalization	signifcant miRNAs	± sdev
RGI	38	24.6272
Geom	33.6	27.9159
Quantile	35.6	23.1366
INV	35.2	24.0354
Loess	36.2	24.8737
LoessM	36.2	24.8737
GPA	34	23.3345
Non	24.8	24.7528
