# Supplementary material for: Profound Effect of Profiling Platform and Normalization Strategy on Detection of Differentially Expressed MicroRNAs – A Comparative Study
Source: PLoS One. 2012 Jun 18;7(6):e38946. doi: 10.1371/journal.pone.0038946 (PMC3377731; doi:10.1371/journal.pone.0038946)
Supplement: Table S4 — The number of differentially expressed miRNAs within the platform-overlapping miRNA subsets of TLDA cards. Legend information as specified for Table S3. (XLSX) [file pone.0038946.s011.xlsx]

## Sheet: Tabelle1
Supporting Table 4
TLDA - Inter-platform
Significant miRNAs
Normalization	signifcant miRNAs	± sdev
RGI	21.8	18.4174
Geom	20.2	17.5556
Quantile	19.4	17.53
INV	17	14.1774
Loess	19.6	17.2714
LoessM	19.6	17.2714
GPA	18.4	15.9468
Non	22	20.4817
